# Supplementary material for: Protective Effects of Novel Lactobacillaceae Strains Isolated from Chicken Caeca against Necrotic Enteritis Infection: In Vitro and In Vivo Evidences
Source: Microorganisms. 2022 Jan 12;10(1):152. doi: 10.3390/microorganisms10010152 (PMC8780607; doi:10.3390/microorganisms10010152)
Supplement: Supplementary file 1 [file microorganisms-10-00152-s001.zip]

Archive with 1 entries (1 files):
- microorganisms-1528067-supplementary.pdf
